# Supplementary material for: CPAP Treatment Exposure, but Not Daytime Sleepiness or Neurofilament Light Chain, Is Associated with Cognitive Performance in Obstructive Sleep Apnea
Source: J Clin Med. 2026 Feb 18;15(4):1588. doi: 10.3390/jcm15041588 (PMC12942159; doi:10.3390/jcm15041588)
Supplement: Supplementary file 1 [file jcm-15-01588-s001.zip]

Archive with 1 entries (1 files):
- jcm-4086995-supplementary.pdf
